# Supplementary material for: Assessment of STAT4 Variants and Risk of Hepatocellular Carcinoma in Latin Americans and Europeans
Source: Cancers (Basel). 2023 Sep 12;15(18):4530. doi: 10.3390/cancers15184530 (PMC10527221; doi:10.3390/cancers15184530)
Supplement: Supplementary file 1 [file cancers-15-04530-s001.zip]

Archive with 1 entries (1 files):
- cancers-2575825-supplementary.pdf
